# Supplementary material for: Recent Advances in Oligonucleotide Therapeutics in Oncology
Source: Int J Mol Sci. 2021 Mar 24;22(7):3295. doi: 10.3390/ijms22073295 (PMC8036554; doi:10.3390/ijms22073295)
Supplement: Supplementary file 1 [file ijms-22-03295-s001.zip]

Archive with 3 entries (2 files):
- Appendix A.Summary of Clinical trials_final.xlsx
- __MACOSX/
- __MACOSX/._Appendix A.Summary of Clinical trials_final.xlsx
