# Supplementary material for: Recent Advances in Oligonucleotide Therapeutics in Oncology
Source: Int J Mol Sci. 2021 Mar 24;22(7):3295. doi: 10.3390/ijms22073295 (PMC8036554; doi:10.3390/ijms22073295)
Supplement: Supplementary file 1 [file ijms-22-03295-s001.zip › Appendix A.Summary of Clinical trials_final.xlsx]

## Sheet: ASOs
ClinicalTrials.gov Identifier	Study Start Date	Study Comletion Date/Esimate Completion Date	State	Reason	Diseases	Oligonucleotide Drugs Tested	Target Molecule	Combination with other drugs	Enrollment	locations	Study Phase	Sponsors and Collaborators	Publications
NCT00002592	1993-06-01	2002-08-01	Completed		Leukemia	G4460	c-myb	Filgrastim|Busulfan|Cyclophosphamide	40	United States	Phase 2	Abramson Cancer Center of the University of Pennsylvania|National Cancer Institute (NCI)
NCT00003103	1997-08-01	2002-08-01	Completed		Bladder Cancer|Breast Cancer|Colorectal Cancer|Esophageal Cancer|Head and Neck Cancer|Kidney Cancer|Lung Cancer|Ovarian Cancer|Prostate Cancer	oblimersen (G3139)	BCL2	Docetaxel	57	United State	Phase 1|Phase 2	Memorial Sloan Kettering Cancer Center
NCT00003989	1998-06-01	unknown (last updated on 11/07/2012)	Completed		Lung Cancer|Melanoma (Skin)	LY900003 (ISIS 3521,Affinitak )	The protein kinase C alpha (PKC-α)	No	50	Mutiple countries	Phase 2	European Organisation for Research and Treatment of Cancer - EORTC
NCT00004193	1999-01-01	2000-11-01	Terminated		Colorectal Cancer	ISIS 2503	H-Ras	No	25	United State	Phase 2	University of Alabama at Birmingham|National Cancer Institute (NCI)
NCT00003892	1999-02-01	2008-09-01	Completed		Ovarian Cancer	ISIS 5132	c-raf	No	22	United States|Canada|United Kingdom	Phase 2	NCIC Clinical Trials Group	PMID: 12694666
NCT00009841	1999-03-01	2002-03-01	Completed		Head and Neck Cancer	EGFR Antisense DNA	EGFR	Growth factor antagonist therapy|DC-cholesterol liposome	13	United State	Phase 1	University of Pittsburgh|National Cancer Institute (NCI)
NCT00004862	1999-10-01	2001-12-01	Completed		Leukemia	oblimersen (G3139)	BCL2	Filgrastim|cytarabine| fludarabine phosphate	24	United States	Phase 1	National Cancer Institute (NCI)
NCT00005032	2000-04-01	2001-09-01	Completed		Lung Cancer	oblimersen (G3139)	BCL2	Paclitaxel	12	United States	Phase 1|Phase 2	University of Chicago|National Cancer Institute (NCI)	PMID: 12056703
NCT00004870	2000-06-01	2002-09-01	Completed		Colorectal Cancer	oblimersen (G3139)	BCL2	Irinotecan hydrochloride	73	United States	Phase 1|Phase 2	The University of Texas Health Science Center at San Antonio|National Cancer Institute (NCI)
NCT00005594	2000-07-01	2000-12-01	Completed		Pancreatic Cancer	ISIS 2503	H-Ras	No	4	United State	Phase 2	University of Alabama at Birmingham|National Cancer Institute (NCI)|Ionis Pharmaceuticals, Inc.
NCT00016263	2000-07-01	2004-12-01	Completed		Melanoma (Skin)	oblimersen (G3139)	BCL2	Dacarbazine	750	United States	Phase 3	Genta Incorporated
NCT00017407	2000-10-01	unknown (last updated on 09/02/2009)	Completed		Lung Cancer	LY900003 (ISIS 3521,Affinitak )	The protein kinase C alpha (PKC-α)	Carboplatin|Paclitaxel	600	United State	Phase 3	Ionis Pharmaceuticals, Inc.	Linch TJ et al. 2003. Lung Cancer 41 (Suppl 2): A-O-108, S35.
NCT00017589	2000-12-01	2006-05-01	Completed		Leukemia	oblimersen (G3139)	BCL2	Gemtuzumab ozogamicin	20-100	United States	Phase 2	Genta Incorporated	PMID: 16730060
NCT00017602	2000-12-01	2009-04-01	Completed		Multiple Myeloma and Plasma Cell Cancer	oblimersen (G3139)	BCL2	Dexamethasone	200	United States	Phase 3	Genta Incorporated	PMID: 19373653
NCT00021749	2001-01-01	2003-01-01	Completed		Chronic Lymphocytic Leukemia	oblimersen (G3139)	BCL2	No	40	United States	Phase 1|Phase 2	Genta Incorporated	PMID: 16186597
NCT00006467	2001-02-01	2004-01-01	Completed		Pancreatic Cancer	ISIS 2503	H-Ras	Gemcitabine hydrochloride	48	United States	Phase 2	Alliance for Clinical Trials in Oncology|National Cancer Institute (NCI)	PMID: 15611509
NCT00024648	2001-03-01	2004-12-01	Completed		Cancers	LErafAON	c-raf	No	25	United States	Phase 1	INSYS Therapeutics Inc|Georgetown University
NCT00024661	2001-03-01	2004-10-01	Completed		Cancers	LErafAON	c-raf	No	30	United State	Phase 1	INSYS Therapeutics Inc|Georgetown University
NCT00017251	2001-04-01	2004-01-01	Completed		Small Cell Lung Cancer	oblimersen (G3139)	BCL2	Carboplatin|etoposide	12	United States	Phase 1	Genta Incorporated
NCT00023634	2001-06-01	2008-11-01	Terminated	lack of accrual	Brain Tumors|Gastric Cancer|Ovarian Cancer|Prostate Cancer	EGFR Antisense DNA	EGFR	Sargramostim|Keyhole limpeS	14	United States	Phase 1	Southwest Oncology Group|National Cancer Institute (NCI)
NCT00024440	2001-07-01	2007-02-01	Completed		Leukemia	oblimersen (G3139)	BCL2	Cyclophosphamide|Fludarabine phosphate	200	United States	Phase 3	Genta Incorporated	PMID: 19738118|PMID: 17296974
NCT00030641	2001-10-01	2014-01-06	Unknown		Lung Cancer	oblimersen (G3139)	BCL2	Docetaxel	280	Mutiple countries	Phase 2|Phase 3	Genta Incorporated|National Cancer Institute (NCI)
NCT00031278	2001-10-01	2003-06-01	Completed		Cancer, Metastatic Breast	CpG 7909 (PF03512676)	TLR9	Herceptin	12	United States	Phase 1|Phase 2	Pfizer
NCT00034268	2002-03-01	unkown (last updated on 19/07/006)	Completed		Non-small Cell Lung Cancer	LY900003 (ISIS 3521,Affinitak )	The protein kinase C alpha (PKC-α)	Gemcitabine|Cisplatin|Gemcitabine|Cisplatin	unknown	mutiple countries	Phase 3	Eli Lilly and Company
NCT00040950	2002-03-01	2007-10-01	Completed		Lymphoma	CpG 7909 (PF03512676)	TLR9	Rituximab| agatolimod sodium	6~48	United States	Phase 1	Jonsson Comprehensive Cancer Center|National Cancer Institute (NCI)	PMID: 17947483
NCT00043407	2002-03-01	2004-09-01	Completed		Cancer, Renal Cell	CpG 7909 (PF03512676)	TLR9	NO	42	unknown	Phase 1|Phase 2	Pfizer
NCT00039117	2002-04-01	2003-09-01	Completed		Leukemia	oblimersen (G3139)	BCL2	Cytarabine|daunorubicin hydrochloride	32	United State	Phase 1	National Cancer Institute (NCI)
NCT00042679	2002-06-01	unknown (last updated on 19/07/2006)	Completed		Non-Small-Cell Lung Cancer	LY900003 (ISIS 3521,Affinitak )	The protein kinase C alpha (PKC-α)	Gemcitabine|Carboplatin	unknown	United State	Phase 2	Eli Lilly and Company
NCT00043368	2002-09-01	2007-06-01	Completed		Melanoma|Breast Cancer|Cancer, Renal Cell|Lymphoma, T-Cell|Cancer, Non-Small-Cell Lung	CpG 7909 (PF03512676)	TLR9	No	31	United States|Germany	Phase 2	Pfizer
NCT00043394	2002-09-01	2003-10-01	Completed		Cancer, Breast	CpG 7909 (PF03512676)	TLR9	Herceptin	16	United States	Phase 2	Pfizer
NCT00049374	2002-09-01	2006-01-01	Completed		Multiple Myeloma and Plasma Cell Cancer	oblimersen (G3139)	BCL2	Dexamethasone| thalidomide	10~46	United States	Phase 2	University of Maryland, Baltimore|University of Maryland Greenebaum Cancer Center|National Cancer Institute (NCI)	PMID: 15867202
NCT00780052	2002-09-01	2011-08-01	Completed		Hematologic Malignancies	c-myb AS ODN	c-myb	No	13	United State	Phase 1	Abramson Cancer Center of the University of Pennsylvania	PMID: 11830460
NCT00047229	2002-10-01	2009-04-01	Completed		Liver Cancer	oblimersen (G3139)	BCL2	Doxorubicin hydrochloride	27	Canada	Phase 2	University Health Network, Toronto|National Cancer Institute (NCI)	PMID: 18060598
NCT00054548	2002-10-01	2008-05-01	Completed		Solid Tumor	oblimersen (G3139)	BCL2	Paclitaxel	55	United States	Phase 1	National Cancer Institute (NCI)
NCT00055822	2002-10-01	2004-10-01	Completed		Colorectal Cancer	oblimersen (G3139)	BCL2	Fluorouracil| leucovorin calcium| oxaliplatin	16	United States	Phase 1|Phase 2	The University of Texas Health Science Center at San Antonio|National Cancer Institute (NCI)
NCT00039481	2002-11-01	2005-10-01	Completed		Unspecified Childhood Solid Tumor Protocol Specific	oblimersen (G3139)	BCL2	Dexrazoxane hydrochloride|doxorubicin hydrochloride|cyclophosphamide|filgrastim	15	United States	Phase 1	National Cancer Institute (NCI)
NCT00049192	2002-11-01	2005-11-01	Completed		Chronic Myelogenous Leukemia BCR-ABL1 Positive|Chronic Phase Chronic Myelogenous Leukemia|Relapsing Chronic Myelogenous Leukemia	oblimersen (G3139)	BCL2	Imatinib mesylate	43	United State	Phase 2	National Cancer Institute (NCI)
NCT00054106	2002-12-06	2008-09-22	Completed		Prostate Cancer	custirsen (OGX-011)	Clusterin	Buserelin|Flutamide	25	Canada	Phase 1	NCIC Clinical Trials Group	PMID: 16145049|Chi KN et al. 2004. J Clin Oncol 22 (Suppl 14): A-3033, 203s
NCT00043420	2003-01-01	2007-03-01	Completed		Lymphoma, T-Cell, Cutaneous	CpG 7909 (PF03512676)	TLR9	NO	42	unknown	Phase 1|Phase 2	Pfizer	PMID: 32632956|PMID: 20888065
NCT00054639	2003-01-01	2010-01-01	Completed		Lymphoma	oblimersen (G3139)	BCL2	Rituximab	48	United State	Phase 2	National Cancer Institute (NCI)
NCT00060112	2003-03-01	2009-12-01	Terminated	Administratively complete	Lymphoma	oblimersen (G3139)	BCL2	Gemcitabine hydrochloride	15	United States	Phase 1	National Cancer Institute (NCI)
NCT01058785	2003-03-01	2005-12-01	Completed		Lung Cancer	Lucanix	TGFβ2 mRNA	No	75	United State	Phase 2	NovaRx Corporation	PMID: 16966690|PMID: 16826191
NCT00471432	2003-03-06	2009-12-21	Completed		Cancer	custirsen (OGX-011)	Clusterin	Docetaxel	40	Unknown	Phase 1	NCIC Clinical Trials Group	PMID: 18245546
NCT00042978	2003-04-01	2005-05-01	Completed		Extensive Stage Small Cell Lung Cancer|Recurrent Small Cell Lung Cancer	oblimersen (G3139)	BCL2	Earboplatin|etoposide	55	United States	Phase 2	National Cancer Institute (NCI)
NCT00431561	2003-04-01	2009-03-01	Completed		Glioblastoma|Anaplastic Astrocytoma	trabedersen (AP 12009, OT-101)	TGFβ2 mRNA	Temozolomide|PCV	141	Mutiple countries	Phase 2	Isarna Therapeutics GmbH	PMID: 31795071
NCT00062244	2003-05-01	2007-06-01	Completed		Waldenstrom Macroglobulinemia	oblimersen (G3139)	BCL2	No	58	United State	Phase 1|Phase 2	National Cancer Institute (NCI)
NCT00063934	2003-05-01	2008-02-01	Terminated		Breast Cancer	oblimersen (G3139)	BCL2	Doxorubicin hydrochloride|Docetaxel|Filgrastim|Pegfilgrastim	31	United States	Phase 1|Phase 2	National Cancer Institute (NCI)
NCT00070629	2003-05-01	2007-07-01	Completed		Cancer, Non-Small Cell Lung	CpG 7909 (PF03512676)	TLR9	Chemotherapy	116	United States|Canada|Germany	Phase 2	Pfizer
NCT00064259	2003-06-01	2010-02-01	Terminated	Discontinued development of G3139 (oblimersen)	Gastric & Esophageal Junction Cancer	oblimersen (G3139)	BCL2	Cisplatin|Fluorouracil	15	United States	Phase 1|Phase 2	National Cancer Institute (NCI)
NCT00070083	2003-07-01	unknown	Completed		Lymphoma	oblimersen (G3139)	BCL2	Rituximab|Cyclophosphamide|Doxorubicin hydrochloride|Prednisone|Vincristine sulfate	Unknown	United States|Canada	Phase 1	British Columbia Cancer Agency|National Cancer Institute (NCI)
NCT00059813	2003-08-01	2005-06-01	Completed		Renal Cell Cancer	oblimersen (G3139)	BCL2	Recombinant interferon alfa	41	United States	Phase 2	National Cancer Institute (NCI)
NCT00070343	2003-08-01	Unknown	Unknown		Melanoma (Skin)	oblimersen (G3139)	BCL2	Dacarbazine	NA	United States	Not Applicable	Jonsson Comprehensive Cancer Center|National Cancer Institute (NCI)
NCT00199836	2003-09-01	2005-12-01	Completed		Cancer|Neoplasm	CpG 7909 (PF03512676)	TLR9	NY-ESO-1b peptide|Montanide ISA-51	9	Germany	Phase 1	Ludwig Institute for Cancer Research
NCT00369291	2003-09-01	2010-05-01	Terminated	Slow accrual	Germ Cell Tumor|Leukemia|Lymphoma|Multiple Myeloma and Plasma Cell Cancer	CpG 7909 (PF03512676)	TLR9	Keyhole limpet hemocyanin|tetanus toxoid	19	United States	Phase 1	Masonic Cancer Center, University of Minnesota
NCT00078234	2003-11-01	2010-09-01	Completed		Chronic Lymphocytic Leukemia	oblimersen (G3139)	BCL2	Oblimersen-rituximab-fludarabine	25	United States	Phase 1|Phase 2	Genta Incorporated
NCT00070642	2003-12-01	2005-12-01	Completed		Cancer, Melanoma	CpG 7909 (PF03512676)	TLR9	Dacarbazine	184	unknown	Phase 2	Pfizer
NCT00085124	2003-12-01	2007-06-01	Completed		Acute Myeloid Leukemia	oblimersen (G3139)	BCL2	Cytarabine|Daunorubicin hydrochloride	500	United States	Phase 3	National Cancer Institute (NCI)	PMID: 31375516|PMID: 31171508
NCT00079131	2004-01-01	2007-01-01	Completed		Neuroendocrine Cancer	oblimersen (G3139)	BCL2	No	37	United State|Canada	Phase 2	National Cancer Institute (NCI)
NCT00112242	2004-02-01	2013-03-01	Completed		Melanoma	CpG 7909 (PF03512676)	TLR9	Melan-A ELA + Montanide|Melan-A ELA + NY-ESO-1b + MAGE-A10 + Montanide|Melan-A -ELA + NY-ESO-1b + MAGE-A10 peptide + Montanide + CpG|Melan-A-EAA/ELA + NY-ESO-1 lp + MAGE-A10 + Montanide + CpG|Melan-A-EAA/ELA + NY-ESO-1 lp + MAGE-A10 + Montanide + CpG+ IL-2	39	Switzerland	Phase 1	Ludwig Institute for Cancer Research|Centre Hospitalier Universitaire Vaudois	PMID: 31015344
NCT00080847	2004-03-01	2007-06-01	Terminated		Advanced Diffuse Large B-Cell Non-Hodgkin's Lymphoma	oblimersen (G3139)	BCL2	Rituximab|Cyclophosphamide|Doxorubicin|Vincristine|Prednisone	160	United States	phase 2	National Cancer Institute (NCI)
NCT00074737	2004-04-01	2007-05-01	Completed		Acute Myelogenous Leukemia	cenersen (EL625)	p53	Idarubicin|Cytarabine	53	United States	Phase 2	Eleos, Inc.
NCT00085228	2004-04-01	2006-01-01	Completed		Prostate Cancer	oblimersen (G3139)	BCL2	Docetaxel (Taxotere)	116	Mutiple countries	Phase 2	European Organisation for Research and Treatment of Cancer - EORTC	PMID: 19297314|Sternberg CN et al. 2007. American Society of Clinical Oncology 2007 Prostate Cancer Symposium, A-144.
NCT00085189	2004-05-01	2007-09-01	Completed		Ciliary Body and Choroid Melanoma, Medium/Large Size|Ciliary Body and Choroid Melanoma, Small Size|Extraocular Extension Melanoma|Iris Melanoma|Metastatic Intraocular Melanoma|Mucosal Melanoma|Recurrent Intraocular Melanoma|Recurrent Melanoma|Stage IIC Melanoma|Stage IIIA Intraocular Melanoma|Stage IIIA Melanoma|Stage IIIB Intraocular Melanoma|Stage IIIB Melanoma|Stage IIIC Intraocular Melanoma|S…	CpG 7909 (PF03512676)	TLR9	gp100 antigen|tyrosinase peptide|recombinant MAGE-3.1 antigen|multi-epitope melanoma peptide vaccine|incomplete Freund's adjuvant| Montanide ISA 51 VG| agatolimod sodium	42	United States	Phase 2	University of Southern California|National Cancer Institute (NCI)
NCT00086944	2004-05-01	2006-07-01	Completed		Recurrent Lymphoma	oblimersen (G3139)	BCL2	Rituximab|ifosfamide|carboplatin|etoposide|filgrastim|pegfilgrastim	25	United State	Phase 1|Phase 2	National Cancer Institute (NCI)
NCT00729053	2004-06-01	2008-11-01	Completed		Renal Cell Cancer	IMO-2055 (EMD 1201081)	TLR9	No	92	United States	Phase 2	Idera Pharmaceuticals, Inc.
NCT00003236	2004-06-09	2013-08-23	Completed		Breast Cancer	LY900003 (ISIS 3521,Affinitak ) (CGP 69846A) or ISIS 3521 (CGP 64128A)	The protein kinase C alpha (PKC-α) (ISIS 3521)|c-raf kinase (ISIS 5132)	No	68	United States	Phase 2	Eastern Cooperative Oncology Group|National Cancer Institute (NCI)
NCT00185965	2004-07-01	2010-03-01	Completed		Non-Hodgkin Lymphoma|Mycosis Fungoides	CpG 7909 (PF03512676)	TLR9	No	30	united States	Phase 1|Phase 2	Ronald Levy|Lymphoma Research Foundation|American Society of Clinical Oncology	PMID: 22045986|PMID: 20697067
NCT00233506	2004-07-01	2011-06-01	Completed		Chronic Lymphocytic Leukemia	CpG 7909 (PF03512676)	TLR9	No	41	United States	Phase 1	University of Iowa|National Cancer Institute (NCI)|Mayo Clinic|Pfizer
NCT00251394	2004-07-01	2009-07-01	Completed		Non-Hodgkin's Lymphoma	1018 ISS	TLR9	Rituxan	30	United States	Phase 2	Dynavax Technologies Corporation|Dynavax Technologies Corporation|Dana-Farber Cancer Institute|James P. Wilmot Cancer Center|University of Rochester|Brigham and Women's Hospital|Massachusetts General Hospital	PMID: 19519691
NCT00438880	2004-10-01	2014-11-01	Completed		Adult Non-Hodgkin Lymphoma|Extranodal Marginal Zone Lymphoma of Mucosa-Associated Lymphoid Tissue|Nodal Marginal Zone Lymphoma|Recurrent Adult Diffuse Large Cell Lymphoma|Recurrent Follicular Lymphoma|Recurrent Mantle Cell Lymphoma|Recurrent Marginal Zone Lymphoma|Recurrent Small Lymphocytic Lymphoma|	CpG 7909 (PF03512676)	TLR9	Agatolimod Sodium|Indium In-111 Ibritumomab|Tiuxetan|Rituximab|Yttrium Y-90 Ibritumomab Tiuxetan	38	United States	Phase 1|Phase 2	Mayo Clinic|National Cancer Institute (NCI)
NCT00138658	2004-11-01	2010-03-01	Completed		Non-small Cell Lung Cancer	custirsen (OGX-011)	Clusterin	No	85	United States|Canada	Phase 1|Phase 2	Achieve Life Sciences	PMID: 22198426
NCT00100672	2004-12-01	2010-11-01	Completed		Advanced Cancer	LErafAON	c-raf	No	40	United States	Phase 1	INSYS Therapeutics Inc.
NCT00292045	2004-12-01	2006-01-01	Completed		Prostate Cancer	CpG 7909 (PF03512676)	TLR9	NY-ESO-1 protein/CpG	12	Germany|Switzerland	Phase 1	Ludwig Institute for Cancer Research
NCT00145145	2005-01-01	2007-04-01	Terminated	Poor Accrual	Malignant Melanoma	CpG 7909 (PF03512676)	TLR9	MAGE-3.A1 peptide	14	Belgium	Phase 1|Phase 2	Ludwig Institute for Cancer Research	PMID: 9935203|PMID: 15657293
NCT00844064	2005-01-01	2011-11-01	Completed		Pancreatic Cancer|Melanoma|Colorectal Cancer	trabedersen (AP 12009, OT-101)	TGFβ2 mRNA	No	62	Germany	Phase 1	Isarna Therapeutics GmbH
NCT00226993	2005-03-01	2006-12-01	Withdrawn		Mycosis Fungoides	CpG 7909 (PF03512676)	TLR9	No	0	unknown	Phase 1|Phase 2	Stanford University|National Institutes of Health (NIH)	PMID: 22045986
NCT00357747	2005-04-04	2010-06-07	Completed		Cancers	AEG35156	X-linked Inhibitor of Apoptosis (XIAP)	Docetaxel	10	Canada	Phase 1	NCIC Clinical Trials Group
NCT00138918	2005-06-01	2008-05-13	Completed		Prostate Cancer	custirsen (OGX-011)	Clusterin	No	20	Canada	Phase 2	University of British Columbia|United States Department of Defense
NCT00285103	2005-06-01	2007-12-01	Completed		Chronic Lymphocytic Leukemia	SPC2996	BCL2	No	46	United States|United Kindom|France|Denmark	Phase 1|Phase 2	Santaris Pharma A/S	PMID: 21358717
NCT00258375	2005-06-27	2008-09-22	Completed		Breast Cancer	custirsen (OGX-011)	Clusterin	Docetaxel	15	Canada	Phase 2	NCIC Clinical Trials Group	Chia S et al. 2007. American Association for Cancer Research: 98th Annual Meeting. A-3512.
NCT00258388	2005-06-27	2011-01-18	Completed		Prostate Cancer	custirsen (OGX-011)	Clusterin	Docetaxel|prednisone	82	United States|Canada	Phase 2	NCIC Clinical Trials Group	PMID: 20733135
NCT00543205	2005-08-01	2007-05-01	Terminated	Terminated due to very slow enrollment	Advanced Melanoma	oblimersen (G3139)	BCL2	No	6	Unknown	Phase 2|Phase 3	Genta Incorporated
NCT00091078	2005-09-01	2006-07-01	Terminated		Gastrointestinal Stromal Tumor	oblimersen (G3139)	BCL2	Imatinib mesylate	96	United States	Phase 2	National Cancer Institute (NCI)
NCT00190424	2005-09-01	2010-10-01	Completed		Glioblastoma	CpG-ODN	TLR9	no	80	France	phase 2	Assistance Publique - Hôpitaux de Paris
NCT00363974	2005-10-01	2009-03-01	Completed		Leukemia Myelomonocytic Acute	AEG35156	X-linked Inhibitor of Apoptosis (XIAP)	No	54	United States|Canada	Phase 1|Phase 2	Aegera Therapeutics
NCT00543231	2005-12-01	2006-12-01	Completed		Tumors	oblimersen (G3139)	BCL2	No	8	United States	Phase 1	Genta Incorporated
NCT00299728	2006-03-01	2006-12-01	Completed		Tumors	CpG 7909 (PF03512676)	TLR9	NY-ESO-1 protein|Montanide	20	United States	Phase 1	NYU Langone Health|Ludwig Institute for Cancer Research
NCT00301795	2006-03-01	2007-11-01	Terminated		Stage III Follicular Lymphoma|Stage IV Follicular Lymphoma	oblimersen (G3139)	BCL2	Rtuximab	52	United State	Phase 2	National Cancer Institute (NCI)
NCT00542893	2006-04-01	2007-09-01	Completed		Advanced Melanoma	oblimersen (G3139)	BCL2	DTIC	Unknown	unknown	Phase 1	Genta Incorporated
NCT00385775	2006-06-01	2008-11-01	Terminated	Dosing cohort (650mg) exceeded current 350mg	Advanced Cancer	AEG35156	X-linked Inhibitor of Apoptosis (XIAP)	No	30	United Kingdom	Phase 1	Aegera Therapeutics
NCT00517218	2006-06-01	2009-06-01	Withdrawn		Lymphocytic Leukemia	oblimersen (G3139)	BCL2	No	Unknown	unknown	Phase 3	Genta Incorporated
NCT00372736	2006-06-20	2012-01-06	Completed		Cancers	AEG35156	X-linked Inhibitor of Apoptosis (XIAP)	Docetaxel	27	Canada	Phase 1	NCIC Clinical Trials Group
NCT00327340	2006-07-01	2010-10-01	Completed		Prostate Cancer	custirsen (OGX-011)	Clusterin	Mitoxantrone|docetaxel	70	Canada	Phase 2	Achieve Life Sciences	PMID: 21788353|PMID: 24156019
NCT00903708	2006-09-01	2010-06-01	Completed		Advanced Cancer	ISIS 183750(ISIS-EIF4ERx,LY2275796)	EIF4E	No	24	United States	Phase 1	M.D. Anderson Cancer Center
NCT00403052	2006-11-01	2007-12-01	Terminated	Administrative reasons	Colorectal Cancer	1018 ISS	TLR9	Irinotecan and Cetuximab	14	United States	Phase 1	Dynavax Technologies Corporation
NCT00409383	2006-11-01	2013-06-01	Unknown		Melanoma	oblimersen (G3139)	BCL2	Temozolomide|paclitaxel	28	United States	Phase 1	Genta Incorporated
NCT00669292	2006-11-01	2009-11-01	Unknown		Esophageal Cancer	CpG 7909 (PF03512676)	TLR9	URLC10-177|TTK-567	29	Japan	Phase 1|Phase 2	Wakayama Medical University|University of Tokyo	PMID: 20874827
NCT00466583	2007-03-01	2011-06-01	Completed		Cancer|Lymphoma	EZN-2968 (RO7070179,SPC2968)	HIF1α	No	52	United States	Phase 1	Enzon Pharmaceuticals, Inc.
NCT00636545	2007-05-01	2010-03-01	Completed		Solid Tumours	oblimersen (G3139)	BCL2	No	25	United States	Phase 1	Genta Incorporated
NCT00487786	2007-06-01	2011-10-01	Completed		Cancers	apatorsen (OGX-427)	Hsp27 mRNA	Docetaxel	64	United States|Canada	Phase 1	Achieve Life Sciences	PMID: 2702206
NCT00518895	2007-07-01	2011-05-01	Completed		Melanoma	oblimersen (G3139)	BCL2	Dacarbazine	300	Mutiple countries	Phase 3	Genta Incorporated	PMID: 16966688
NCT00557596	2007-09-01	2009-11-01	Terminated		Pancreatic Cancer	AEG35156	X-linked Inhibitor of Apoptosis (XIAP)	No	48	United States	Phase 1|Phase 2	Aegera Therapeutics
NCT00558922	2007-09-01	2009-10-01	Terminated	Unacceptable Neurotoxicity (2 cases)	Non-Small-Cell Lung cancer	AEG35156	X-linked Inhibitor of Apoptosis (XIAP)	No	54	United States	Phase 1|Phase 2	Aegera Therapeutics
NCT00558545	2007-11-01	2009-05-01	Terminated	Avastin approved for first-in-line treatment	Breast Cancer	AEG35156	X-linked Inhibitor of Apoptosis (XIAP)	No	61	United States	Phase 1|Phase 2	Aegera Therapeutics
NCT00633529	2007-11-01	2011-03-01	Completed		Non-Small Cell Lung Cancer	IMO-2055 (EMD 1201081)	TLR9	No	36	United States	Phase 1	EMD Serono	Smith, D., P. Conkling, D. Richards, C. Alemany, T. Boyd, L. Garbo, D. Loesch, D. Wages, A. Bexon, J. Murphy. Phase 1 Study of the Toll-like Receptor (TLR9) Agonist, IMO-2055, Combined with Erlotinib and Bevacizumab in Patients with Advanced or Metastatic non-Small Cell Lung Cancer. ECCO-ESMO Annual Meeting, 2009. Abstract 9.148.
NCT00636155	2008-02-01	2012-05-01	Terminated	Funding	Lymphoma|Leukemia	cenersen (EL625)	p53	Rituximab|Cyclophosphamide|Fludarabine	20	United States	Phase 2	Eleos, Inc.|David Rizzieri
NCT00668499	2008-04-01	2011-04-01	Withdrawn	Sponsor withdrew support	Mesothelioma	VEGF-Antisense Oligonucleotide	VEGF	Pemetrexed|Cisplatin	0	United States	Phase 1|Phase 2	University of Southern California
NCT00684294	2008-05-27	2019-05-28	Terminated	Since no safety issues have been reported to date in association with TAG vaccine, no further survival follow-up will be done	Advanced Cancer	TGFβ2 Antisense-GMCSF Gene Modified Autologous Tumor Cell (TAG) Vaccine	TGFβ2 mRNA	No	46	United State	Phase 1	Mary Crowley Medical Research Center
NCT00736450	2008-07-01	2012-10-01	Terminated	Manufacturer is no longer making the drug	Adult Diffuse Large Cell Lymphoma	oblimersen (G3139)	BCL2	Rituximab|cyclophosphamide|doxorubicin hydrochloride|vincristine sulfate|prednisone	37	United States|United Kindom|France|Denmark	Not Applicable	Genta Incorporated|University of Nebraska|National Cancer Institute (NCI)
NCT00640861	2008-08-28	2015-04-21	Completed		Breast Cancer	CpG Oligonucleotide	TLR9	HER-2/neu peptide vaccine|MUC-1 peptide vaccine|	45	United States	Phase 1	Mayo Clinic|National Cancer Institute (NCI)
NCT00768339	2008-09-01	2011-09-01	Terminated		Leukemia Lymphocytic Chronic B-Cell|Lymphoma B-Cell	AEG35156	X-linked Inhibitor of Apoptosis (XIAP)	No	25	United State	Phase 1|Phase 2	Aegera Therapeutics|The Leukemia and Lymphoma Society
NCT00471471	2008-10-01	2011-12-01	Completed		Melanoma	CpG 7909 (PF03512676)	TLR9	Peptide vaccine comprising MART-1:27-35 peptide gp100:209-217 (210M) peptide and tyrosinase peptide with sargramostim (GM-CSF) and CpG 7909 emulsified in incomplete Freund's adjuvant	22	United States	Phase 1	Ahmad Tarhini|National Cancer Institute (NCI)	PMID: 22495394
NCT00761280	2008-12-01	2012-06-01	Terminated	Unable to recruit the projected patient number. All analyses are descriptive, only	Anaplastic Astrocytoma|Glioblastoma	trabedersen (AP 12009, OT-101)	TGFβ2 mRNA	Temozolomide|carmustine|lomustine	27	Mutiple countries	Phase 3	Isarna Therapeutics GmbH
NCT00719199	2009-01-01	2011-08-01	Terminated	Sponsor will discontinue further development of EMD 1201081	Colorectal Cancer	IMO-2055 (EMD 1201081)	TLR9	Cetuximab|FOLFIRI	21	United States	Phase 1	EMD Serono	PMID: 25627002
NCT00819806	2009-01-01	2015-01-01	Completed		NY-ESO-1-expressing Tumors	CpG 7909 (PF03512676)	TLR9	Vaccine only|Vaccine + cyclophosphamide	21	United States	Phase 1	Hassane M. Zarour, MD|National Cancer Institute (NCI)
NCT00880581	2009-01-01	2015-01-01	Completed		Lymphoma, Non-Hodgkin|Lymphoma|Follicular Lymphoma	CpG 7909 (PF03512676)	TLR9	NO	30	United States	Phase 2	Ronald Levy|Pfizer	PMID: 10561185
NCT00824733	2009-02-01	2014-04-01	Terminated	Inaccurate patient accrual for trial	Breast Cancer	CpG 7909 (PF03512676)	TLR9	Trastuzumab	6	United States	Phase 2	Pfizer|Bhuvaneswari Ramaswamy
NCT00882869	2009-03-01	2011-05-01	Completed		Advanced Hepatocellular Cancer	AEG35156	X-linked Inhibitor of Apoptosis (XIAP)	Sorafenib	75	China	Phase 1|Phase 2	Aegera Therapeutics|Chinese University of Hong Kong	PMID: 24977690
NCT00959868	2009-07-01	2012-12-01	Recruiting		Bladder Cancer	apatorsen (OGX-427)	Hsp27 mRNA	Gemcitabine|Carboplatin	36	Canada	Phase 1	Vancouver Coastal Health|NCIC Clinical Trials Group|Vancouver General Hospital Foundation
NCT00490529	2009-08-01	2017-12-14	Completed		Lymphoma, Mantle-Cell	CpG 7909 (PF03512676)	TLR9	CpG-MCL vaccine| Rituximab| Standard induction chemotherapy|Cyclophosphamide|Filgrastim	59	United States	Phase 2	Ronald Levy|National Institutes of Health (NIH)	PMID: 18812472
NCT01035216	2009-09-01	2013-11-01	Completed		Leukemia	CpG ODN (GNKG168)	TLR9	No	18	United States	Phase 1	SBI Biotech Co., Ltd.
NCT01018069	2009-11-01	2010-10-01	Terminated	Failed to reach endpoints	Leukemia	AEG35156	X-linked Inhibitor of Apoptosis (XIAP)	No	60	United States|Canada|Germany	Phase 2	Aegera Therapeutics
NCT01040832	2009-12-01	2012-01-01	Completed		Squamous Cell Cancer of the Head and Neck Cancer	IMO-2055 (EMD 1201081)	TLR9	Cetuximab	107	United States	Phase 2	EMD Serono	PMID: 24894651
NCT01042379	2010-03-01	2026-12-01	Recruiting		Breast Cancer|Angiosarcoma	TLR9 agonist SD-101	TLR9	AMG 386 with or without Trastuzumab| AMG 479 (Ganitumab) plus Metformin| MK-2206 with or without Trastuzumab|AMG 386 and Trastuzumab|T-DM1 and Pertuzumab|Pertuzumab and Trastuzumab|Ganetespib| ABT-888| Neratinib| PLX3397| Pembrolizumab - 4 cycle| Talazoparib plus Irinotecan| Patritumab and Trastuzumab| Pembrolizumab - 8 cycle| SGN-LIV1A| Durvalumab plus Olaparib| SD-101 + Pembrolizumab| Tucatinib…	4000	United States	Phase 1	QuantumLeap Healthcare Collaborative	PMID: 32701140|PMID: 32053137|PMID: 32031889|PMID: 28851423|PMID: 27406347|PMID: 27406346
NCT01083615	2010-03-01	2013-03-01	Terminated	Unable to enroll due to criteria for stable baseline pain	Prostate Cancer	custirsen (OGX-011)	Clusterin	Isotonic|Docetaxel|Cabazitaxel|Prednisone	14	Mutiple countries	Phase 3	Achieve Life Sciences|Teva Pharmaceuticals USA
NCT01120288	2010-04-29	2013-09-24	Completed		Liver Metastases	EZN-2968 (RO7070179,SPC2968)	HIF1α	No	10	United States	Phase 1	National Cancer Institute (NCI)
NCT01107444	2010-05-01	2012-06-01	Completed		Non-small Cell Lung Cancer	LY2181308	survivin mRNA	Docetaxel	180	mutiple countries	Phase 2	Eli Lilly and Company	PMID: 25436803
NCT01159028	2010-06-01	2017-03-30	Completed		Leukemia Ph1 Positive CML	BP1001	Grb2	LDAC	60	United States	Phase 1	Bio-Path Holdings, Inc.	PMID: 29550383
NCT01191775	2010-08-01	2012-04-01	Completed		Prostate Cancer|Lymphoma|Melanoma	PNT2258	BCL2	No	22	United States	Phase 1	Sierra Oncology, Inc.	PMID: 24297683
NCT01360827	2010-08-01	2011-04-01	Terminated	Study terminated due to potential safety concerns in combination with platinum-based therapies	Squamous Cell Cancer of the Head and Neck Cancer	IMO-2055 (EMD 1201081)	TLR9	5-FU|Cisplatin|Cetuximab	13	France	Phase 1	Merck KGaA, Darmstadt, Germany
NCT01120470	2010-09-01	2014-06-01	Completed		Castration Resistant Prostate Cancer	OGX-427	Hsp27 mRNA	Prednisone	74	United States Canada	Phase 2	British Columbia Cancer Agency|Achieve Life Sciences
NCT01188187	2010-11-01	2014-06-01	Completed		Prostate Cancer	custirsen (OGX-011)	Clusterin	Docetaxel|Prednisone|Dexamethasone	1022	mutiple countries	Phase 3	Achieve Life Sciences|Teva Pharmaceutical Industries	PMID: 28283282|PMID: 24722180
NCT01234025	2010-11-01	2013-12-01	Completed		Castrate-Resistant Prostate Cancer	ISIS 183750(ISIS-EIF4ERx,LY2275796)	EIF4E	Prednisone|Docetaxel	113	Mutiple countries	Phase 1|Phase 2	Ionis Pharmaceuticals, Inc.
NCT01234038	2010-11-01	2013-01-01	Completed		Non-small Cell Lung Cancer	ISIS 183750(ISIS-EIF4ERx,LY2275796)	EIF4E	No	116	United States|Hungary|Poland|Russian Federation	Phase 1|Phase 2	Ionis Pharmaceuticals, Inc.
NCT01200342	2010-12-01	2013-09-01	Terminated	Pharmaceutical company no longer manufacturing investigational product	Melanoma	oblimersen (G3139)	BCL2	Paclitaxel| Carboplatin	7	United States	Phase 2	M.D. Anderson Cancer Center|Genta Incorporated
NCT01266603	2011-02-22	2018-11-01	Completed		Melanoma	CpG 7909 (PF03512676)	TLR9	HDIL-2|recMAGE-A3 + AS15	44	United States	Phase 2	M.D. Anderson Cancer Center|GlaxoSmithKline	PMID: 30567529
NCT01454089	2011-10-01	2014-11-01	Completed		Urologic Cancer|Metastatic Bladder Cancer	apatorsen (OGX-427)	Hsp27 mRNA	Gemcitabine|Cisplatin|Carboplatin	183	mutiple countries	Phase 2	Achieve Life Sciences|PRA Health Sciences
NCT00967512	2012-01-01	2012-01-01	Withdrawn	Study Was Terminated due to lack of Funding	Acute Myelogenous Leukemia	cenersen (EL625)	p53	No	0	Unknown	Phase 2	Eleos, Inc.
NCT01550523	2012-02-09	2013-06-25	Completed		Malignant Glioma of Brain	IGF-1R/AS ODN	Insulin-like growth factor receptor-1	No	13	United States	Phase 1	Sidney Kimmel Cancer Center at Thomas Jefferson University
NCT01563302	2012-02-27	2016-03-23	Completed		Advanced Cancers DLBCL Lymphoma	danvatirsen (AZD9150, ISIS STAT3Rx)	STAT3 mRNA	No	64	United States	Phase 1|Phase 2	Ionis Pharmaceuticals, Inc.|AstraZeneca	PMID: 30446007
NCT00903461	2012-04-01	2016-08-01	Terminated	drug supply issues	Squamous Cell Cancer of Head and Neck	EGFR Antisense DNA	EGFR	No	7	United States	Phase 1	University of Pittsburgh|National Cancer Institute (NCI)
NCT01497470	2012-04-01	2013-10-01	Completed		Cancer	custirsen (OGX-011)	Clusterin	Paclitaxel|Carboplatin	36	United States	Phase 1	Teva Pharmaceutical Industries|Achieve Life Sciences
NCT01578655	2012-08-01	2016-07-01	Completed		Prostate Cancer	custirsen (OGX-011)	Clusterin	Cabazitaxel|prednisone	630	mutiple countries	Phase 3	Achieve Life Sciences	PMID: 29033099
NCT01588015	2012-08-01	2021-11-01	Active not recruiting		Leukemia|Lymphoma	CpG 7909 (PF03512676)	TLR9	Tetanus-CMV fusion peptide vaccine	36	United States	Phase 1	City of Hope Medical Center|National Cancer Institute (NCI)	PMID: 26853648|PMID: 30562587
NCT01675128	2012-08-01	2015-12-01	Completed		Colorectal Cancer	ISIS 183750(ISIS-EIF4ERx,LY2275796)	EIF4E	No	24	United States	Phase 1|Phase 2	National Cancer Institute (NCI)	PMID: 27194579
NCT01745354	2012-08-01	2014-11-01	Terminated	Accrual issues - Slow accrual	Lymphoma, Non-Hodgkin|Hodgkin Disease	TLR9 agonist SD-101	TLR9	No	6	United States	Phase 1	Robert Lowsky
NCT01630733	2012-09-01	2017-07-01	Unknown		Non-Small Cell Lung Cancer	custirsen (OGX-011)	Clusterin	Docetaxel	700	mutiple countries	Phase 3	Achieve Life Sciences
NCT01733238	2012-11-01	2016-08-01	Completed		Lymphoma, Non-Hodgkin's	PNT2258	BCL2	No	13	United States	Phase 2	Sierra Oncology, Inc.
NCT01743807	2012-11-01	2014-07-01	Terminated	SBI Biotech who provided the drug for this study has decided to no longer support the study or GNKG168	Leukemia	CpG ODN (GNKG168)	TLR9	No	4	United States	Phase 1	Therapeutic Advances in Childhood Leukemia Consortium
NCT01681433	2012-12-01	2017-06-01	Terminated	lack of accrual	Prostate Cancer|Metastatic Castrate-Resistant Prostate Cancer|PSA	apatorsen (OGX-427)	Hsp27 mRNA	Abiraterone Acetate|Prednisone	72	United States|Canada	Phase 2	Costantine Albany|Hoosier Cancer Research Network|Achieve Life Sciences
NCT01592721	2013-04-01	2024-11-01	Active not recruiting		Squamous Cell Cancer of Head and Neck	EGFR Antisense DNA	EGFR	No	42	United State	Phase 1|Phase 2	The University of Texas Health Science Center at San Antonio|University of Pittsburgh
NCT01780545	2013-04-01	2017-10-01	Completed		Bladder Cancer|Urothelial Cancer	apatorsen (OGX-427)	Hsp27 mRNA	Docetaxel	200	United States	Phase 2	Noah Hahn, M.D.|Achieve Life Sciences|Hoosier Cancer Research Network
NCT01839604	2013-05-01	2015-02-01	Completed		Advanced|Metastatic Hepatocellular Cancer	danvatirsen (AZD9150, ISIS STAT3Rx)	STAT3 mRNA	No	58	Hong Kong|Japan|Korea|Taiwan	Phase 1|Phase 2	AstraZeneca|Ionis Pharmaceuticals, Inc.
NCT01829113	2013-07-01	2017-04-19	Completed		Non Squamous Non Small Cell Lung Cancer	apatorsen (OGX-427)	Hsp27 mRNA	No	155	United States	Phase 2	SCRI Development Innovations, LLC|Achieve Life Sciences
NCT01844817	2013-09-01	2016-03-01	Completed		Pancreatic Cancer	apatorsen (OGX-427)	Hsp27 mRNA	No	132	United States	Phase 2	SCRI Development Innovations, LLC|Achieve Life Sciences	PMID: 28935773
NCT02144051	2014-05-01	2016-03-01	Completed		Solid Tumours With Androgen Receptor Pathway as a Potential Factor	ARRx AZD5312	Human Androgen Receptor mRNA	No	32	United States United Kingdom	Phase 1	AstraZeneca
NCT02423590	2014-06-01	2018-06-01	Not yet recruiting		Squamous Cell Lung Cancer	apatorsen (OGX-427)	Hsp27 mRNA	Gemcitabine|Carboplatin	140	United Kingdom	Phase 2	Queen Mary University of London|Achieve Life Sciences
NCT02243124	2014-09-01	2017-03-01	Unknown		Myelodysplastic Syndromes	cenersen (EL625)	p53	Dexamethasone	18	United State	Phase 1	Eleos, Inc.|H. Lee Moffitt Cancer Center and Research Institute	PMID: 24043769
NCT02254772	2014-09-01	2017-01-01	Completed		Extranodal Marginal Zone B-cell Lymphoma of Mucosa-associated Lymphoid Tissue|Nodal Marginal Zone B-cell Lymphoma|Recurrent Grade 1 Follicular Lymphoma|Recurrent Grade 2 Follicular Lymphoma|Recurrent Marginal Zone Lymphoma|Recurrent Small Lymphocytic Lymphoma|Splenic Marginal Zone Lymphoma	TLR9 agonist SD-101	TLR9	Ipilimumab	9	United States	Phase 1|Phase 2	Robert Lowsky|National Cancer Institute (NCI)
NCT02266147	2014-10-01	2017-04-01	Terminated	The sponsor terminated the trial early because there was sufficient data to make a decision about SD-101 in the lymphoma development program	B-cell Lymphoma	TLR9 agonist SD-101	TLR9	No	29	United States	Phase 1|Phase 2	Dynavax Technologies Corporation
NCT02226965	2014-12-01	2018-08-22	Completed		Lymphoma	PNT2258	BCL2	No	45	United States	Phase 2	Sierra Oncology, Inc.
NCT02417753	2015-04-03	2016-04-07	Terminated	Study was closed because we could not find these types of patients	Ovarian Cancer|Gastrointestinal Cancer	danvatirsen (AZD9150, ISIS STAT3Rx)	STAT3 mRNA	No	1	United States	Phase 2	National Cancer Institute (NCI)
NCT02499328	2015-08-05	2021-09-02	Active not recruiting		Advanced Solid Tumors|Metastatic Squamous Cell Cancer of the Head and Neck	danvatirsen (AZD9150, ISIS STAT3Rx)	STAT3 mRNA	MEDI4736| AZD5069| tremelimumab (treme)	339	mutiple countries	Phase 2	MedImmune LLC|AstraZeneca
NCT02507583	2015-09-01	2020-08-17	Completed		Malignant Glioma|Cancers	IGF-1R/AS ODN	Insulin-like growth factor receptor-1	No	33	United State	Phase 1	David Andrews from Thomas Jefferson University	PMID: 11304771
NCT02521870	2015-09-01	2020-04-01	Terminated	A strategic restructuring including the planned conclusion of clinical oncology development programs and no further sponsoring of the development of SD-101	Metastatic Melanoma|Head Neck Cancer	TLR9 agonist SD-101	TLR9	Pembrolizumab	241	United States|New Zealand|Australia|Germany	Phase 1|Phase 2	Dynavax Technologies Corporation|Merck Sharp & Dohme Corp.	PMID: 30154193
NCT02716012	2016-03-22	2018-09-10	Recruiting		Hepatocellular Cancer|Liver Cancer	MTL-CEBPA	CEBPA	No	51	Singapore Taiwan United Kingdom	Phase 1	Mina Alpha Limited
NCT02781883	2016-05-01	2021-12-01	Recruiting		Acute Myeloid Leukemia (AML)	BP1001	Grb2	Ventoclax plus decitabine	108	United States	Phase 2	Bio-Path Holdings, Inc.
NCT02564614	2016-05-02	2018-01-22	Completed		Hepatocellular Cancer	EZN-2968 (RO7070179,SPC2968)	HIF1α	No	9	United States	Phase 1	Hoffmann-La Roche
NCT02731742	2016-06-22	2018-01-08	Terminated		Advanced Cancer	TLR9 agonist SD-101	TLR9	MK-1966	14		Phase 1	Merck Sharp & Dohme Corp.
NCT02549651	2016-07-13	2019-02-04	Completed		Diffuse Large B-Cell Lymphoma	danvatirsen (AZD9150, ISIS STAT3Rx)	STAT3 mRNA	MEDI4736|tremelimumab	32	United States|France|United Kindom	Phase 1	MedImmune LLC
NCT02546661	2016-10-03	2022-02-14	Active not recruiting		Muscle Invasive Bladder Cancer	danvatirsen (AZD9150, ISIS STAT3Rx)	STAT3 mRNA	AZD4547| MEDI4736| Olaparib| AZD1775| Vistusertib| AZD9150| Selumetinib	156	mutiple countries	Phase 1	AstraZeneca
NCT02927964	2016-11-01	2021-11-01	Recruiting		Follicular Lymphoma|Mantle Cell Lymphoma|Marginal Zone Lymphoma	TLR9 agonist SD-101	TLR9	Ibrutinib	30	United States	Phase 1|Phase 2	Robert Lowsky|Janssen, LP|National Institutes of Health (NIH)|The Leukemia and Lymphoma Society|Rising Tide Foundation
NCT02983578	2017-03-02	2021-03-31	Active not recruiting		Advanced Colorectal Cancer|Advanced Lung Non-Small Cell Cancer|Lung Non-Small Cell Cancer|Pancreatic Cancer|Lung Cancer	danvatirsen (AZD9150, ISIS STAT3Rx)	STAT3 mRNA	Durvalumab	53	United State	Phase 2	M.D. Anderson Cancer Center|National Cancer Institute (NCI)|AstraZeneca
NCT03101839	2017-05-15	2019-01-08	Completed		Non-Small Cell Lung Cancer Advanced Solid Tumours	AZD4785	KRAS	No	28	United States United Kingdom	Phase 1	AstraZeneca
NCT02923986	2017-09-01	2020-05-27	Withdrawn	No enrollment	Chronic Myelogenous Leukemia|Ph1-PositiveAcute Myeloid Leukemia|Myelodysplastic Syndrome	BP1001	Grb2	Dasatinib	0	United States	Phase 1|Phase 2	Bio-Path Holdings, Inc.
NCT03334617	2017-12-18	2023-06-30	Recruiting		Non-Small Cell Lung Cancer	danvatirsen (AZD9150, ISIS STAT3Rx)	STAT3 mRNA	Durvalumab| AZD9150| AZD6738| Vistusertib| Olaparib| Oleclumab| trastuzumab deruxtecan| cediranib| AZD6738 (ceralasertib)	410	mutiple countries	Phase 2	AstraZeneca
NCT03322384	2018-01-17	2021-03-20	Active not recruiting		Advanced Solid Tumors|Lymphoma	TLR9 agonist SD-101	TLR9	Epacadostat	20	United States	Phase 1|Phase 2	University of California, Davis
NCT03394144	2018-01-30	2019-04-12	Completed		Advanced Solid Malignancies	danvatirsen (AZD9150, ISIS STAT3Rx)	STAT3 mRNA	Durvalumab	11	Japan	Phase 1	AstraZeneca
NCT03433027	2018-03-15	2020-04-06	Completed		Head and Neck Squamous Cell Cancer	EGFR Antisense DNA (BB-401)	EGFR	No	16	Australia|Russia	Phase 2	Benitec BioPharma Ltd
NCT03410901	2018-04-09	2020-10-01	Recruiting		B-Cell Non-Hodgkin Lymphoma|Follicular Lymphoma	TLR9 agonist SD-101	TLR9	Anti-OX40 Antibody BMS 986178|Radiation: Radiation Therapy|	15	United States	Phase 1	Ronald Levy|National Cancer Institute (NCI)
NCT03007732	2018-05-04	2023-10-31	Recruiting		Prostatic Cancer	TLR9 agonist SD-101	TLR9	Pembrolizumab|Leuprolide acetate|Abiraterone Acetate|Prednisone|Radiation: Stereotactic Body Radiation Therapy	42	United States	Phase 2	Lawrence Fong|Prostate Cancer Foundation|Prostate Cancer Foundation|Merck Sharp & Dohme Corp.|Dynavax Technologies Corporation
NCT03527147	2018-06-19	2021-02-26	Active not recruiting		NHL|DLBCL|Non-hodgkin's Lymphoma|Diffuse Large B Cell Lymphoma	danvatirsen (AZD9150, ISIS STAT3Rx)	STAT3 mRNA	Calabrutinib|AZD6738| Hu5F9-G4| Rituximab| AZD5153	30	United States	Phase 1	AstraZeneca|Acerta Pharma BV
NCT03819465	2018-12-27	2023-10-25	Recruiting		Metastatic Non-Small Cell Lung Cancer	danvatirsen (AZD9150, ISIS STAT3Rx)	STAT3 mRNA	Durvalumab|Danvatirsen| Oleclumab| MEDI5752| Pemetrexed| Carboplatin| Gemcitabine| Cisplatin| Nab-paclitaxel	212	mutiple countries	Phase 1	AstraZeneca
NCT03831295	2019-03-13	2022-06-12	Suspended	Business Decision	Solid Tumours	TLR9 agonist SD-101	TLR9	Anti-OX40 Antibody BMS 986178	27	United States	Phase 1	Ronald Levy|Bristol-Myers Squibb
NCT03300505	2019-05-31	2024-05-01	Recruiting		Prostate Cancer	ARRx AZD5312	Human Androgen Receptor mRNA	Enzalutamide	35	United States	Phase 1|Phase 2	University of Michigan Rogel Cancer Center
NCT04050085	2019-08-15	2021-11-05	Recruiting		Metastatic Pancreatic Adeno Cancer|Refractory Pancreatic AdenoCancer	TLR9 agonist SD-101	TLR9	Nivolumab|Radiation Therapy	6	United States	Phase 1	University of California, Davis|National Cancer Institute (NCI)|Bristol-Myers Squibb|Dynavax Technologies Corporation
NCT04105335	2019-11-13	2022-06-30	Recruiting		Advanced Solid Tumours	MTL-CEBPA	CEBPA	Pembrolizumab	108	United Kingdom	Phase 1	Mina Alpha Limited
NCT04504669	2020-08-25	2023-09-07	Recruiting		Advanced cancers	AZD8701	FOXP3	Durvalumab (anti PDL-1 monoclonal antibody)	123	United States	Phase 1	AstraZeneca
NCT04072458	2020-09-01	2021-08-01	Recruiting		Advanced Lymphoid Malignancies	BP1002	BCL2	No	30	United States	Phase 1	Bio-Path Holdings, Inc.
NCT04196257	2020-10-01	2021-10-01	Not yet recruiting		Advanced or recurrent solid tumors	BP1001	Grb2	Paclitaxel	50	Unknown	Phase 1	Bio-Path Holdings, Inc.
NCT04398485	2020-12-01	2024-01-01	Recruiting		Myeloma	ION251	Interferon Regulatory Factor 4 (IRF4)	No	80	United State	Phase 1	Ionis Pharmaceuticals, Inc.
NCT04485949	2021-01-01	2025-06-01	Not yet recruiting		Glioblastoma Multiforme Glioblastoma	IGV-001 containing autologous GBM cells treated with antisense oligonucleotide (IMV-001)	IGF1R	Temozolomide	93	Unknown	Phase 1	Imvax
NCT04659096	2021-01-01	2023-06-01	Recruiting		Advanced Solid Tumors	ION537	yes-associated protein 1 (YAP1)	No	102	United State	Phase 1	Ionis Pharmaceuticals, Inc.|M.D. Anderson Cancer Center
NCT04710641	2021-02-01	2025-05-01	Not yet recruiting		Hepatocellular Cancer	MTL-CEBPA	CEBPA	Sorafenib	70	unknown	Phase 2	Mina Alpha Limited
NCT01279798	unknown	unknown (last updated on 01/03/2011)	No longer available		Non-small Cell Lung Cancer	Lucanix	TGFβ2 mRNA	No	75	United States	Phase 2	NovaRx Corporation	PMID: 16966690

## Sheet: miRNAs
ClinicalTrials.gov Identifier	Study Start Date	Study Comletion Date/Esimate Completion Date	State	Reason	Diseases	Oligonucleotide Drugs Tested	Target Molecule	Combination with other drugs	Enrollment	locations	Study Phase	Sponsors and Collaborators	Publications
NCT01829971	2013-04-01	2017-05-01	Terminated	Five immune related serious adverse events	Primary Liver Cancer|SCLC|Lymphoma|Melanoma|Multiple Myeloma|Renal Cell Cancer|NSCLC	MRX34 (liposomal formulation of miR-34a)	30 unique oncogenes, including but not limited to MET, MYC, PDGFR-α, CDK4/6 and BCL2	No	155	United States|Korea	Phase 1	Mirna Therapeutics, Inc.	PMID: 32238921
NCT04675996	2020-12-01	2024-12-01	Not yet recruiting		Solid Tumor	INT-1B3 (a lipid nanoparticle formulated microRNA (miR-193a-3p) mimic )	JNK-1	No	80	unknown	Phase 1	InteRNA
NCT02369198	2014-09-01	2017-01-04	Completed		Malignant Pleural Mesothelioma|Non-Small Cell Lung Cancer	TargomiRs (miR-16-based microRNA mimic)	multiple oncogenes, including BCL2, MCL1, CCND1, and WNT3A.	No	27	Australia	Phase 1	EnGeneIC Limited	PMID: 24148817|PMID: 28870611
NCT02862145	2016-08-01	2017-12-01	Withdrawn	5 immune related serious adverse events in Phase 1 study	Melanoma	MRX34 (liposomal formulation of miR-34a)	30 unique oncogenes, including but not limited to MET, MYC, PDGFR-α, CDK4/6 and BCL2	Dexamethasone	0	unknown	Phase 1|Phase 2	Mirna Therapeutics, Inc.
NCT03837457	2019-10-01	2020-07-27	Terminated	Study no longer needed because eligible subjects may receive treatment with cobomarsen in a crossover arm of the SOLAR clinical trial (NCT03713320)	Cutaneous T-Cell Lymphoma/Mycosis Fungoides	Cobomarsen (MRG-106)	miR-155	No	8	Mutiple countries	Phase 2	miRagen Therapeutics, Inc.
NCT03713320	2019-04-02	2020-12-01	Terminated	The study was terminated early for business reasons, and not due to concerns regarding safety or lack of efficacy	Cutaneous T-Cell Lymphoma/Mycosis Fungoides	Cobomarsen (MRG-106)	miR-155	Vorinostat	37	Mutiple countries	Phase 2	miRagen Therapeutics, Inc.	PMID: 32632956
NCT02580552	2016-02-09	2020-10-06	Completed		Lymphoma|Leukemia	Cobomarsen (MRG-106)	miR-155	No	66	United States	Phase 1	miRagen Therapeutics, Inc.

## Sheet: siRNAs
ClinicalTrials.gov Identifier	Study Start Date	Study Comletion Date/Esimate Completion Date	State	Reason	Diseases	Oligonucleotide Drugs Tested	Target Molecule	Combination with other drugs	Enrollment	locations	Study Phase	Sponsors and Collaborators	Publications
NCT03608631	2020-03-01	2022-03-01	Not yet recruiting		Metastatic Pancreas Cancer With KrasG12D Mutation	Mesenchymal Stromal Cells-derived Exosomes with KRAS G12D siRNA	KrasG12D	No	28	United States	Phase 1	M.D. Anderson Cancer Center|National Cancer Institute (NCI)
NCT01591356	2015-07-01	2020-07-31	Recruiting		Advanced Malignant Solid Cancer	EphA2-targeting DOPC-encapsulated siRNA	EphA2	No	40	United States	Phase 1	M.D. Anderson Cancer Center|National Cancer Institute (NCI)	PMID: 28265009
NCT03087591	2017-04-28	2019-07-31	Active, not recruiting		Metastatic Malignant Neoplasm in the Brain|Metastatic Solid Neoplasm|Recurrent Colorectal Cancer|Recurrent Pancreatic Cancer|Recurrent Solid Neoplasm|Stage IV Colorectal Cancer|Stage IV Pancreatic Cancer|Stage IVA Colorectal Cancer|Stage IVA Pancreatic Cancer|Stage IVB Colorectal Cancer|Stage IVB Pancreatic Cancer|Unresectable Solid Neoplasm	siRNA-transfected Peripheral Blood Mononuclear Cells APN401	Casitas-B-lineage lymphoma protein-b	No	11	United States	Phase 1	Wake Forest University Health Sciences|National Cancer Institute (NCI)
NCT00672542	2008-01-01	2013-03-01	Completed		Metastatic Melanoma|Absence of CNS Metastases	Proteasome siRNA and tumor antigen RNA-transfected dendritic cells	Immunoproteasome subunits LMP2, LMP7, and MECL1 (Study Arm C)	No	12	United States	Phase 1	Scott Pruitt	PMID: 23934126
NCT01437007	2011-08-26	2012-06-21	Completed		Colorectal Cancer With Hepatic Metastases|Pancreas Cancer With Hepatic Metastase|Gastric Cancer With Hepatic Metastase|Breast Cancer With Hepatic Metastase|Ovarian Cancer With Hepatic Metastase	TKM-080301	polo-like kinase-1	No	1	United States	Phase 1	National Cancer Institute (NCI)	PMID: 17291758|PMID: 15173822|PMID: 16557283
NCT00938574	2009-06-01	2012-07-01	Completed		Advanced Solid Tumors	Atu027	Protein kinase N3	No	34	Germany	Phase 1	Silence Therapeutics GmbH	PMID: 25403217
NCT02166255	2014-12-01	2016-05-01	Completed		Recurrent Melanoma|Recurrent Pancreatic Cancer|Recurrent Renal Cell Cancer|Stage III Pancreatic Cancer|Stage III Renal Cell Cancer|Stage IIIA Melanoma|Stage IIIB Melanoma|Stage IIIC Melanoma|Stage IV Melanoma|Stage IV Pancreatic Cancer|Stage IV Renal Cell Cancer|Unspecified Adult Solid Tumor, Protocol Specific	siRNA-transfected peripheral blood mononuclear cells APN401	Casitas-B-lineage lymphoma protein-b	No	17	United States	Phase 1	Wake Forest University Health Sciences|National Cancer Institute (NCI)
NCT02110563	2014-04-01	2016-10-05	Terminated	Sponsor Decision	Solid Tumors|Multiple Myeloma|Non-Hodgkins Lymphoma|Pancreatic Neuroendocrine Tumors|PNET|NHL	DCR-MYC	MYC	No	50	United States	Phase 1	Dicerna Pharmaceuticals, Inc.
NCT00689065	2008-05-01	2012-09-01	Terminated		Cancer|Solid Tumor	CALAA-01	M2 subunit of ribonucleotide reductase (R2)	No	24	United States	Phase 1	Calando Pharmaceuticals	PMID: 20305636
NCT01676259	2018-03-07	2019-11-01	Unknown		Pancreatic Ductal AdenoCancer|Pancreatic Cancer	siG12D LODER	KRASG12D	Gemcitabine|nab|Paclitaxel	80	United States|Israel	Phase 2	Silenseed Ltd
NCT01188785	2011-01-01	2013-12-01	Completed		Pancreatic Ductal AdenoCancer|Pancreatic Cancer	siG12D LODER	KRASG12D	No	15	Israel	Phase 0|Phase 1	Silenseed Ltd	PMID: 26009994
NCT00257647	2005-09-01	2007-11-01	Completed		Chronic Myeloid Leukemia	SV40 vectors carrying siRNA	unknown	No	25	Israel	unknown	Hadassah Medical Organization|United States Department of Defense	PMID: 9551613|PMID: 11812285
NCT02314052	2015-01-27	2016-10-11	Terminated	Sponsor decision	Hepatocellular Cancer	DCR-MYC	MYC	No	21	United States|Korea|singapore	Phase 1|Phase 2	Dicerna Pharmaceuticals, Inc.
NCT01808638	2013-03-01	2016-01-01	Completed		Pancreatic Cancer	Atu027	Protein kinase N3	Gemcitabine|nab|Paclitaxel	29	Germany	Phase 1|Phase 2	Silence Therapeutics GmbH|Granzer Regulatory Consulting & Services|FGK Clinical Research GmbH	PMID: 33114652
NCT02191878	2014-06-01	2016-07-01	Completed		Liver Cancer|Hepatocellular Cancer	TKM-080301	polo-like kinase-1 (PLK1)	No	43	mutiple countries	Phase 1|Phase 2	Arbutus Biopharma Corporation	PMID: 30598500
NCT01262235	2010-12-01	2015-08-01	Completed		Adrenocortical Cancer|Neuroendocrine Tumors	TKM-080301	polo-like kinase-1 (PLK1)	No	68	United States	Phase 1|Phase 2	Arbutus Biopharma Corporation
NCT04169711	2020-08-17	2022-03-30	Recruiting		Clear Cell Renal Cell Cancer	ARO-HIF2	HIF2α	No	30	United States	Phase 1	Arrowhead Pharmaceuticals

## Sheet: Aptamers 
ClinicalTrials.gov Identifier	Study Start Date	Study Comletion Date/Esimate Completion Date	State	Reason	Diseases	Oligonucleotide Drugs Tested	Target Molecule	Combination with other drugs	Enrollment	locations	Study Phase	Sponsors and Collaborators	Publications
NCT03385148	2017-01-01	2019-12-30	Unknown		Colorectal Cancer	68Ga-Sgc8	PTK7	No	70	China	Phase 1	Xijing Hospital
NCT00056199	2003-03-01	2005-11-01	Completed		Retinal Cancer with Hippel-Lindau Disease	EYE001 (Anti-VEGF Pegylated Aptamer)	VEGF	No	5	United States	Phase 1	National Eye Institute (NEI)	PMID: 7862955|PMID: 11114638|PMID: 9145719
NCT01034410	2010-01-01	2011-01-01	Terminated		Acute Myeloid Leukemia	AS1411	Nucleolin	Cytarabine	90	United States	Phase 2	Antisoma Research
NCT00881244	2003-09-01	2007-02-01	Completed		Advanced Solid Tumors	AS1411	Nucleolin	No	30	United States	Phase 1	Antisoma Research
NCT00740441	2008-08-01	2010-03-01	Unknown		Metastatic Renal Cell Cancer	AS1411	Nucleolin	No	30	United States	Phase 2	Antisoma Research	PMID: 24242861
NCT00512083	2007-07-01	2009-04-01	Completed		Leukemia, Myeloid	AS1411	Nucleolin	No	70	United States|New Zealand	Phase 2	Antisoma Research
NCT01486797	2012-03-01	2017-04-01	Completed		Chronic Lymphocytic Leukemia	NOX-A12	CXCL12	Bendamustine|Rituximab	28	mutiple countries	Phase 2	NOXXON Pharma AG	PMID: 31097627
NCT01521533	2012-03-01	2015-09-01	Completed		Multiple Myeloma	NOX-A12	CXCL12	Bendamustine|Rituximab	28	mutiple countries	Phase 2	NOXXON Pharma AG
NCT03168139	2017-04-18	2020-03-25	Completed		Pancreatic Cance|Colorectal Cancer	NOX-A12	CXCL12	Pembrolizumab	20	Germany	Phase 1|Phase 2	NOXXON Pharma AG|Merck Sharp & Dohme Corp.

## Sheet: DNAzymes
ClinicalTrials.gov Identifier	Study Start Date	Study Comletion Date/Esimate Completion Date	State	Reason	Diseases	Oligonucleotide Drugs Tested	Target Molecule	Combination with other drugs	Enrollment	locations	Study Phase	Sponsors and Collaborators	Publications
NCT01449942	2009-04-01	2011-09-01	Completed		Nasopharyngeal Cancer	DNAzyme targeting EBV-LMP1 (DZ1)	EBV-LMP1	no	40	China	Phase 1|Phase 2		Xiangya Hospital of Central South University	PMID: 25407966

## Sheet: miRNA_screen_trials
ClinicalTrials.gov Identifier	Study Start Date	Study Comletion Date/Esimate Completion Date	State	Reason	Diseases	Oligonucleotide Drugs Tested	Target Molecule	Combination with other drugs	Enrollment	locations	Study Phase	Sponsors and Collaborators	Publications
NCT04516330	2014-02-01	2019-04-01	Completed		Multicentric Breast Cancer	miRNA screen	84 miRNAs (Detail unknown)		57	Turkey	Not Applicable	Bezmialem Vakif University
NCT03779022	2015-11-01	2019-12-31	Recruiting		Breast Cancer	miRNA screen			100	China	Not Applicable	Cui Yimin
NCT03824613	2019-03-08	2021-05-30	Recruiting		Endometrial Cancer	miRNA screen-Urinary			50	United Kingdom	Not Applicable	Royal Cornwall Hospitals Trust
NCT02253251	2014-09-01	2025-09-01	Recruiting		Cancer	miRNA screen			15000	United States	Not Applicable	MiraKind
NCT02466113	2016-01-01	2026-01-01	Not yet recruiting		Colonic Cancer	miRNA screen	miR-21、miR-20a-5p、miR-103a-3p、miR-106b-5p、miR-143-5p and miR-215		430	Unknown	Not Applicable	Affiliated Hospitals, Sun Yat-Sen University| Sun Yat-Sen University
NCT02247453	2013-01-01	2021-09-01	Active, not recruiting		Lung Cancer	miRNA screen	24 miRNAs (Detail unknown)		4119	Italy	Not Applicable	Fondazione IRCCS Istituto Nazionale dei Tumori, Milano
NCT04087785	2006-09-01	2013-09-30	Completed		Cervical Cancer	miRNA screen	GeneChip miRNA 3.0 Array (Affymetrix, Cat. 902018)		44	Unknown	Not Applicable	National Institute of Cancerología
NCT02635087	2015-12-01	2025-07-01	Recruiting		Colonic Cancer	miRNA screen	miR-21、miR-20a-5p、miR-103a-3p、miR-106b-5p、miR-143-5p and miR-215		630	China	Not Applicable	First Affiliated Hospital, Sun Yat-Sen University
NCT02656589	2015-06-01	2018-06-01	Unknown status		Breast Cancer	miRNA screen		Capecitabine|Trastuzumab	300	China	Not Applicable	Sun Yat-sen University|Peking University Cancer Hospital
NCT03591367	2018-08-01	2019-05-01	Completed		Bladder Cancer|Bladder Disease|Bladder Neoplasm|Micro-RNA	miRNA screen	MiR-155		115	Egypt	Not Applicable	Mansoura University
NCT04149613	2018-05-25	2021-12-18	Recruiting		Colorectal Cancer Stage IV	miRNA screen	miR-21, miR-19a, miR-155, miR-200c, miR-210, miR-126, miR-345, miR-31, miR-29a, miR-200b, and miR-203		100	Lebanon	Not Applicable	American University of Beirut Medical Center
NCT00849914	2008-07-01	2009-02-01	Completed		Skin Cancer	miRNA screen			28	Germany	Not Applicable	Ruhr University of Bochum	PMID: 20210522
NCT03452514	2017-11-01	2020-08-30	Active, not recruiting		Lung Cancer	miRNA screen			479	United States	Not Applicable	Hummingbird Diagnostics
NCT01220427	2007-06-01	unknown (last update 03/03/2016)	Terminated		Prostate Cancer|Radical Prostatectomy	miRNA screen			300	Germany	Not Applicable	Wuerzburg University Hospital|Universitaire Ziekenhuizen Leuven
NCT03911999	2018-05-03	2020-04-30	Recruiting		Prostate Cancer	miRNA screen			240	Hong Kong	Not Applicable	Chinese University of Hong Kong
NCT04285476	2021-02-01	2023-03-01	Not yet recruiting		Thyroid Cancer	miRNA screen	10 miRNAs (Detail unknown)		70	France	Not Applicable	Institut du Cancer de Montpellier - Val d'Aurelle
NCT02812680	2016-06-01	2021-06-01	Recruiting		Esophageal Cancer	circ miRNA screen			200	Canada	Not Applicable	University Health Network, Toronto
NCT04406831	2015-04-01	2027-04-01	Recruiting		Pancreatic Cancer	miRNA screen			200	United States	Not Applicable	Western Connecticut Health Network
NCT04188275	2018-12-01	2022-06-30	Recruiting		Prostate Cancer	miRNA screen			46	Italy	Not Applicable	Azienda Ospedaliero-Universitaria Careggi
NCT01598285	2012-04-18	2013-04-10	Terminated	Due to the low rate of recruitment	Breast Cancer Invasive Nos	miRNA screen			26	Spain	Not Applicable	Spanish Breast Cancer Research Group|Hoffmann-La Roche|Roche Farma, S.A
NCT03630861	2016-01-10	2017-11-01	Completed		Brain Tumors	miRNA screen	762 plasma miRNAs		160	France	Not Applicable	Assistance Publique - Hôpitaux de Paris
NCT02065908	2014-01-01	2016-12-01	Completed		Breast Cancer	circ miRNA screen			128	Poland	Not Applicable	West Pomeranian Cancer Center|Pomeranian Medical University Szczecin
NCT03051191	2017-01-01	2019-12-01	Completed		Pathogenesis|Cardiovascular Diseases|Cancer	miRNA screen			66	Japan	Not Applicable	Sakakibara Heart Institute|Japanese Foundation for Cancer Research
NCT02445924	2015-05-01	2016-08-01	Completed		Non-small Cell Lung Cancer	miRNA screen			40	Egypt	Not Applicable	Adel Salah Bediwy
NCT03338712	2012-02-01	2016-04-01	Withdrawn	Principal Investigators no longer in business	Prostate Cancer|Radical Prostatectomy	miRNA screen			0	Not Applicable	Not Applicable
NCT01828918	2012-06-01	2016-12-01	Unknown status		Colorectal Cancers	miRNA screen			300	Taiwan	Phase 1	Kaohsiung Medical University Chung-Ho Memorial Hospital|Academia Sinica, Taiwan
NCT03309722	2008-10-10	2025-10-10	Recruiting		Colorectal Cancer	miRNA screen			1000	United Kingdom	Not Applicable	University of Southampton
NCT03776630	2019-05-23	2025-05-01	Recruiting		Ovarian Cancer|Endometrial Cancer	miRNA screen	5-miR indexs (Detail unknown)|miR-200b		443	France	Not Applicable	Assistance Publique - Hôpitaux de Paris|Institut National de la Santé Et de la Recherche Médicale, France
NCT01231386	2009-11-01	2019-05-20	Completed		Breast Cancer	miRNA screen			199	United States	Not Applicable	City of Hope Medical Center
NCT03962088	2019-04-01	2023-04-01	Recruiting		Rectal Cancer	miRNA screen			200	Italy	Not Applicable	Azienda Ospedaliera SS. Antonio e Biagio e Cesare Arrigo di Alessandria	PMID: 32711544
NCT02366494	2015-03-01	2022-02-01	Recruiting		Prostate Cancer	miRNA screen		Bicalutamide|Leuprolide|Goserelin|Triptorelin|Docetaxel	60	United States	Not Applicable	Medical College of Wisconsin
NCT01964508	2013-09-01	2015-12-01	Unknown status		Thyroid Cancer	miRNA screen			200	Israel	Not Applicable	Hadassah Medical Organization
NCT01612871	2012-06-27	2016-01-28	Completed		Breast Cancer	circ miRNA screen		Tamoxifen|Letrozole| Anastrozole|Exemestane	39	France	Phase 4	Institut Claudius Regaud
NCT01453465	2011-11-01	2011-12-01	Withdrawn		Childhood Atypical Teratoid/Rhabdoid Tumor|Rhabdoid Tumor of the Kidney	miRNA screen			0	United States	Not Applicable	Children's Oncology Group|National Cancer Institute (NCI)
NCT00806650	2008-07-01	2017-11-15	Completed		Kidney Cancer	miRNA screen			155	United States	Not Applicable	City of Hope Medical Center|National Cancer Institute (NCI)
NCT03293433	2015-11-01	2019-05-01	Completed		Pulmonary Cancer	miRNA screen			103	France	Not Applicable	University Hospital, Toulouse
NCT03432624	2018-03-01	2019-01-01	Unknown status		Cancer, Pancreatic Ductal	miRNA test	MiR-25		750	China	Not Applicable	Fudan University
NCT04662996	2021-03-01	2023-10-01	Not yet recruiting		Prostate Cancer	miRNA screen			50	Unknown	Not Applicable	University Hospital, Tours
NCT02471469	2015-10-01	2019-08-01	Completed		Metastatic Castration Resistant Prostate Cancer	miRNA screen	miR-375 and miR-3687	Enzalutamide	40	Netherlands	Not Applicable	Radboud University|Astellas Pharma Europe B.V.	PMID: 32408351
NCT03738319	2018-11-10	2019-11-23	Unknown status		High Grade Serous Cancer|Ovarian Cancer	miRNA screen			160	China	Not Applicable	Lei Li
NCT02950207	2014-01-01	2019-01-01	Unknown status		Breast Cancer	miRNA screen	miR-100		180	Italy	Not Applicable	Fondazione del Piemonte per l'Oncologia
NCT04305366	2012-11-16	2024-02-01	Recruiting		Squamous Cell Cancer of Head and Neck	miRNA screen			462	United States	Not Applicable	University of Colorado, Denver|National Cancer Institute (NCI)
NCT02127073	2014-03-01	2023-03-01	Suspended	Need funding and scientific collaborator	Breast Cancer|Ductal Cancer in Situ	miRNA screen			40	United States	Phase 2	Sheldon Feldman
NCT02009852	2014-01-01	2014-12-01	Unknown status		Oral Cancer	miRNA screen	MiR-29b		100	Taiwan	Not Applicable	National Taiwan University Hospital
NCT02364154	2014-12-01	2015-09-01	Completed		Colorectal Cancer	circ miRNA screen			100	Belgium	Not Applicable	Hasselt University|Ziekenhuis Oost-Limburg
NCT01119573	2010-05-01	2010-06-01	Unknown status		Endometrial Cancer	miRNA screen			100	Unknown	Not Applicable	Gynecologic Oncology Group|National Cancer Institute (NCI)
NCT01722851	2011-05-01	2021-12-01	Active, not recruiting		Breast Cancer	circ miRNA screen			255	Ireland	Not Applicable	Cancer Trials Ireland
NCT02531607	2015-06-01	2022-03-01	Recruiting		Pancreatic Cancers	miRNA screen			500	United States	Not Applicable	AdventHealth
NCT01143311	2010-06-01	2011-04-01	Terminated		Cancer of the Skin	miRNA screen			20	France	Not Applicable	Centre Hospitalier Universitaire de Nice
NCT01541800	2010-03-01	2018-07-01	Unknown status		Leukemia|Lymphoma|Central Nervous System	miRNA screen			20	United States	Not Applicable	Ann & Robert H Lurie Children's Hospital of Chicago
NCT01712958	2012-11-01	2015-11-01	Unknown status		Colorectal Cancer (CRC) Patients	miRNA screen			100	Israel	Not Applicable	Meir Medical Center
NCT04435756	2020-07-01	2025-04-01	Recruiting		Germ Cell Tumor|Metachronous Malignant Cancer|Seminoma|Testicular Cancer	miRNA screen	MiR-371		956	United States	Not Applicable	Southwest Oncology Group|National Cancer Institute (NCI)
NCT02791217	2016-06-01	2019-06-01	Unknown status		Lymphoma, B-Cell|Follicular Lymphoma|Hodgkin Lymphoma|Multiple Myeloma	miRNA screen			100	Unknown	Not Applicable	Assuta Medical Center|Laniado Hospital
NCT02758652	2016-05-01	2026-05-01	Recruiting		Ovarian Cancer	miRNA screen	MiR-200 family		100	Finland	Not Applicable	Tampere University Hospital|Tampere University|University of Helsinki	PMID: 32611374
NCT02634502	2013-10-01	2018-12-01	Unknown status		Cancer, Pancreatic	miRNA screen		S-1	30	China	Phase 2	Fudan University
NCT02964351	2016-12-01	2018-12-01	Unknown status		Prostate Carcinosarcoma	miRNA screen			120	Unknown	Not Applicable	Assuta Medical Center
NCT03255486	2013-07-01	2016-12-01	Completed		Breast Cancer	miRNA screen			164	France	Not Applicable	Institut du Cancer de Montpellier - Val d'Aurelle
NCT03074175	2017-07-01	2019-12-01	Unknown status		Advanced Nsclc	miRNA screen	5 miRNAs	Radiotherapy	240	China	Not Applicable	Xinqiao Hospital of Chongqing
NCT03693703	2018-04-18	2020-03-31	Completed		Prostatic Neoplasm	miRNA screen			391	Italy	Not Applicable	Fondazione del Piemonte per l'Oncologia
NCT04329299	2012-12-03	2016-05-29	Completed		Stomach Neoplasm	miRNA screen			6862	Singapore	Not Applicable	National University Hospital, Singapore|Tan Tock Seng Hospital|MiRXES Pte. Ltd., Singapore	PMID: 33028667
NCT01572467	2012-04-01	2016-07-01	Completed		Childhood Germ Cell Tumor|Leydig Cell Tumor|Ovarian Cancer	miRNA screen			50	Unknown	Not Applicable	Children's Oncology Group|National Cancer Institute (NCI)
NCT04113122	2019-02-09	2022-09-01	Recruiting		Testicular Cancer	miRNA screen	miR-103, miR-107, miR-29		192	Netherlands	Not Applicable	University Medical Center Groningen|Dutch Cancer Society
NCT03667612	2018-01-31	2019-10-01	Unknown status		Breast Cancer|Colon Cancer	miRNA screen			70	France	Not Applicable	Centre Oscar Lambret|Institut de Biologie de Lille
NCT01336881	2011-04-01	2011-07-01	Completed		Childhood Hepatoblastoma|Stage I Childhood Liver Cancer|Stage II Childhood Liver Cancer|Stage III Childhood Liver Cancer|Stage IV Childhood Liver Cancer	miRNA screen			99	United States	Not Applicable	Children's Oncology Group|National Cancer Institute (NCI)
NCT03694483	2018-10-03	2023-10-01	Recruiting		Prostate Cancer	miRNA screen			600	United States	Not Applicable	Hackensack Meridian Health|Uppsala University, Sweden
NCT01240369	2010-10-01	Unknown (last update 15/11/2010)	Unknown status		Non Small Cell Lung Cancer|ESCC	miRNA test	miR-326		250	Unknown	Not Applicable
NCT02464930	2015-04-01	2018-12-01	Unknown status		Barrett's Esophagus|Gastroesophageal Reflux|Esophageal Adeno Cancer	miRNA screen			220	United States	Not Applicable	Midwest Biomedical Research Foundation|Kansas City Veteran Affairs Medical Center|University of Kansas
NCT01849952	2013-05-01	2022-05-01	Recruiting		Astrocytoma|Oligodendroglioma|Oligoastrocytoma|Anaplastic Astrocytoma|Anaplastic Oligodendroglioma|Anaplastic Oligoastrocytoma|Glioblastoma|Brain Tumors|Brain Cancer	miRNA test	mir-10b		200	United States	Not Applicable	Dartmouth-Hitchcock Medical Center
NCT02412579	2015-03-01	2021-05-15	Active, not recruiting		Hepatocellular Cancer	circ miRNA screen			40	United States	Not Applicable	Baylor Research Institute
NCT02243592	2014-09-24	2021-03-01	Active, not recruiting		Malignant Neoplasm	miRNA screen			300	United States	Not Applicable	National Cancer Institute (NCI)
NCT01595139	2012-02-01	2015-07-01	Completed		Glioma|Neurofibromatosis Type 1	circ miRNA screen			9	United States,	Not Applicable	Ann & Robert H Lurie Children's Hospital of Chicago
NCT04038996	2016-07-01	2020-02-01	Completed		Cancer	miR-146a			179	Unknown	Not Applicable	University of Freiburg	PMID: 32125286
NCT03895216	2018-12-03	2020-12-31	Recruiting		Bone Metastases	miRNA screen			25	Italy	Not Applicable	Istituto Ortopedico Rizzoli
NCT01528956	2012-02-01	2016-05-01	Completed		Adrenocortical Cancer	miRNA screen			10	Unknown	Not Applicable	Children's Oncology Group|National Cancer Institute (NCI)
NCT03202810	2011-11-15	2022-11-14	Recruiting		Oral Cancer|Oral Premalignant Lesion	miRNA screen			360	Canada	Not Applicable	British Columbia Cancer Agency|BC Cancer Foundation|University of British Columbia
NCT03253107	2015-11-30	2022-11-30	Recruiting		Gastric Cancer	miRNA screen			800	Korea	Not Applicable	Kyungpook National University Hospital
NCT01916239	2012-06-01	2015-04-01	Completed		Colorectal Cancer	miRNA screen			60	Spain	Phase 1|Phase 2	National Research Council, Spain|Hospital Universitario Reina Sofia de Cordoba	PMID: 28347564|PMID: 28183047
NCT01229124	2010-10-01	2016-05-01	Completed		Leukemia	miRNA screen			20	Unknown	Not Applicable	Children's Oncology Group|National Cancer Institute (NCI)
NCT01482260	2011-12-01	2012-01-01	Completed		Cutaneous Malignant Melanoma	miRNA screen			21	Germany	Not Applicable	Ruhr University of Bochum
NCT01057199	2010-01-01	2010-06-01	Completed		Acute Myeloid Leukemia With CEBPA Mutations	miRNA screen	MiR-34a and MiR-194		6	Unknown	Not Applicable	Children's Oncology Group|National Cancer Institute (NCI)
NCT01298414	2011-02-01	2016-05-01	Completed		Leukemia	miRNA screen	miR-34a, miR-538e, miR-193e, and miR-198		20	Unknown	Not Applicable	Children's Oncology Group|National Cancer Institute (NCI)
NCT01498250	2011-11-01	2011-12-01	Completed		Basal Cell Cancer	miRNA screen	26 miRNAs		7	Germany	Not Applicable	Ruhr University of Bochum	PMID: 22540308
NCT01500954	2011-10-01	2011-12-01	Completed		Cutaneous Squamous Cell Cancer	miRNA screen	9 miRNAs		7	Germany	Not Applicable	Ruhr University of Bochum	PMID: 23026055
NCT02928627	2017-06-01	2018-12-10	Unknown status		Hepatocellular Cancer	miRNA screen	miR-221 and miR-222		10	United Kingdom	Not Applicable	University of Aberdeen|Robert Gordon University
NCT01511575	2012-02-01	2016-05-01	Completed		Leukemia	miRNA screen			60	Unknown	Not Applicable	Children's Oncology Group|National Cancer Institute (NCI)
NCT00743054	2008-07-01	2011-08-01	Completed		Cancer, Renal Cell	miRNA screen			50	China	Not Applicable	Sun Yat-sen University
NCT03227510	2017-11-01	2019-09-01	Unknown status		Hepatocellular Cancer	circ miRNA screen			126	Unknown	Not Applicable	People's Friendship University of Russia
NCT01391351	2011-06-01	2016-07-01	Completed		Cancer of the Ovary|Fallopian Tube Cancer|Peritoneal Serous-type Advanced Stage	miRNA screen	theraputical response		107	France	Not Applicable	Centre Francois Baclesse
NCT03953443	2010-12-17	2026-12-31	Enrolling by invitation		Head and Neck Squamous Cell Cancer	miRNA screen			25	United States	Not Applicable	New Mexico Cancer Care Alliance|Lovelace Respiratory Research Institute
NCT03167476	2016-08-01	2018-12-01	Unknown status		Lymphoma|Hyperplasia Lymphoid Reactive	miRNA screen			200	China	Not Applicable	University of Electronic Science and Technology of China|Chengdu Nuoen Biotechnologies, Inc.|Sichuan Cancer Hospital & Institute
NCT01927354	2012-12-01	2014-03-01	Unknown status		Head-and-Neck Squamous Cell Cancer	miRNA screen	microRNA-29 in Twist1-mediated cancer metastasis		100	Taiwan	Not Applicable	National Taiwan University Hospital
NCT01247506	2010-02-01	2012-07-01	Unknown status		Hepatocellular Cancer	miRNA screen	Survival-related microRNAs		160	Taiwan	Not Applicable	National Taiwan University Hospital|National Science Council, Taiwan
NCT00536029	2007-02-01	2007-06-01	Completed		Melanoma	miRNA screen			68	Denmark	Not Applicable	Rigshospitalet, Denmark
NCT03429530	2018-02-15	2019-03-01	Unknown status		HCC	miRNA screen			100	Unknown	Not Applicable
NCT00909350	2008-04-01	2008-11-01	Completed		Barrett's Esophagus|Esophageal AdenoCancer	miRNA screen			10	United States	Not Applicable	Mayo Clinic
NCT02448056	2015-06-01	2025-05-01	Not yet recruiting		Cancer, Hepatocellular	miRNA screen			150	Taiwan	Not Applicable	National Taiwan University Hospital|Far Eastern Memorial Hospital
NCT01444560	2008-12-01	2011-09-01	Completed		Cutaneous Melanoma|Nevi	miRNA screen			21	Germany	Not Applicable	Ruhr University of Bochum	PMID: 22706980
NCT03000335	2016-12-01	2021-12-01	Recruiting		B-cell Acute Lymphoblastic Leukemia	miRNA screen	miR-451, miR-151-5p and miR-1290		65	Israel	Not Applicable	Curewize Health Ltd.	PMID: 26684414
NCT01505699	2012-01-06	2012-02-06	Completed		Leukemia	miRNA screen			186	Unknown	Not Applicable	Eastern Cooperative Oncology Group|National Cancer Institute (NCI)
NCT02807896	2016-09-01	2016-09-01	Completed		pancreatic cancer|bile duct cancer|stomach cance|colon cancer with BCL2 Gene mRNA Overexpression	miRNA screen			232	Korea	Not Applicable	CHANGHEE LEE|JAEBIN, LEE / Statistics - Math Emphasis in Purdue University|YOON SOOK, KIM / Chief Research Engineer in LG Electronics Inc.
